# Supplementary material for: The Genome-Wide Identification of the GST Gene Family and Functional Characterization of PsGSTF8 in Anthocyanin Accumulation in Chinese Plum Fruit (Prunus salicina)
Source: Biology (Basel). 2026 Jun 25;15(13):1002. doi: 10.3390/biology15131002 (PMC13359690; doi:10.3390/biology15131002)
Supplement: Supplementary file 1 [file biology-15-01002-s001.zip]

Archive with 5 entries (5 files):
- Additional Tables index.xlsx
- supplementary Figure S1.png
- supplementary Figure S2.png
- supplementary Figure S3.png
- supplementary Figure S4.png
